# Supplementary material for: A dataset of 352 nuclear genes for accurate species identification and geographical origin traceability of Rhododendron dauricum L
Source: Data Brief. 2026 Jun 4;67:112911. doi: 10.1016/j.dib.2026.112911 (PMC13272538; doi:10.1016/j.dib.2026.112911)
Supplement: Supplementary file 5 [file mmc5.xlsx]

## Sheet: Table S1
Table S1 : Sample information of the 43 Rhododendron samples.
Table note: *Clean reads refer to the number of paired-end reads after fastp quality filtering.
#Sequencing depth was estimated based on the average genome size of the genus Rhododendron (~600 Mb) (Source: Plant DNA C-values Database, https://www.plabipd.de/plant_genomes_pa.ep).
Sample ID	Organism Name	SRR	Data Source	Population Code	Raw Reads	Total Bases	*Clean Reads	#Depth(X)
R. dauricum XA SRR37381061	Rhododendron dauricum	SRR37381061	Collected in this study : Fangzheng County, Harbin City, Heilongjiang Province	XA-1	235283048	35.3G	235067204	58.82
R. dauricum XA SRR37381062	Rhododendron dauricum	SRR37381062	Collected in this study : Fangzheng County, Harbin City, Heilongjiang Province	XA-2	200190380	30G	199983126	50.05
R. dauricum MO SRR37381063	Rhododendron dauricum	SRR37381063	Collected in this study : Moerdaoga Town, Hulunbuir City, Inner Mongolia Autonomous Region	MO-1	163281608	24.5G	163135164	40.82
R. dauricum MO SRR37381064	Rhododendron dauricum	SRR37381064	Collected in this study : Moerdaoga Town, Hulunbuir City, Inner Mongolia Autonomous Region	MO-2	168181402	25.2G	168024630	42.05
R. dauricum YH SRR37381065	Rhododendron dauricum	SRR37381065	Collected in this study : Youhao District, Yichun City, Heilongjiang Province	YH-1	173134500	26G	172960092	43.28
R. dauricum YH SRR37381066	Rhododendron dauricum	SRR37381066	Collected in this study : Youhao District, Yichun City, Heilongjiang Province	YH-2	161042634	24.2G	160886210	40.26
R. dauricum JX SRR37381067	Rhododendron dauricum	SRR37381067	Collected in this study : Jinshantun District, Yichun City, Heilongjiang Province	JX-1	182496744	27.4G	182316630	45.62
R. dauricum JX SRR37381068	Rhododendron dauricum	SRR37381068	Collected in this study : Jinshantun District, Yichun City, Heilongjiang Province	JX-2	174159360	26.1G	173980082	43.54
R. dauricum TH SRR37381069	Rhododendron dauricum	SRR37381069	Collected in this study : Tahe County, Daxing'anling Prefecture, Heilongjiang Province	TH-1	137179976	20.6G	137063236	34.29
R. dauricum TH SRR37381070	Rhododendron dauricum	SRR37381070	Collected in this study : Tahe County, Daxing'anling Prefecture, Heilongjiang Province	TH-2	172537836	25.9G	172412338	43.13
R. dauricum MX SRR37381071	Rhododendron dauricum	SRR37381071	Collected in this study : Meixi District, Yichun City, Heilongjiang Province	MX-1	156193318	23.4G	156068140	39.05
R. dauricum MX SRR37381072	Rhododendron dauricum	SRR37381072	Collected in this study : Meixi District, Yichun City, Heilongjiang Province	MX-2	186831174	28G	186679226	46.71
R. dauricum XK SRR37381073	Rhododendron dauricum	SRR37381073	Collected in this study : Xingkai Town, Mishan City, Heilongjiang Province	XK-1	182655272	27.4G	182492472	45.66
R. dauricum XK SRR37381074	Rhododendron dauricum	SRR37381074	Collected in this study : Xingkai Town, Mishan City, Heilongjiang Province	XK-2	130167012	19.5G	130085396	32.54
R. vialii SRR24501948	Rhododendron vialii	SRR24501948	Download from NCBI : SRS17614003	-	649240740	97.4G	648607924	162.31
R. simsii SRR10415573	Rhododendron simsii	SRR10415573	Download from NCBI : SRS5624703	-	605895718	91.5G	588655252	152.48
R. griersonianum SRR12539132	Rhododendron griersonianum	SRR12539132	Download from NCBI : SRS7280194	-	646048650	96.9G	630155454	161.51
R. mucronatum var. ripense DRR298903	Rhododendron mucronatum var. ripense	DRR298903	Download from NCBI : DRS190356	-	469786724	44.6G	457226108	74.38
R. ovatum SRR12917132	Rhododendron ovatum	SRR12917132	Download from NCBI : SRS7602072	-	507637356	76G	500429540	126.71
R. molle SRR12675272	Rhododendron molle	SRR12675272	Download from NCBI : SRS7395302	-	390324354	58.4G	384133866	97.39
R. huadingense SRR19256810	Rhododendron huadingense	SRR19256810	Download from NCBI : SRS13046016	-	269036070	40.4G	263764728	67.26
R. ferrugineum SRR15601595	Rhododendron ferrugineum	SRR15601595	Download from NCBI : SRS9910316	-	158485320	23.8G	151872766	39.62
R. delavayi SRR31102100	Rhododendron delavayi	SRR31102100	Download from NCBI : SRS22998989	-	170257766	23.2G	157269636	38.74
R. heliolepis SRR31102099	Rhododendron heliolepis	SRR31102099	Download from NCBI : SRS22998990	-	187166280	21.8G	168943740	36.36
R. racemosum SRR31102097	Rhododendron racemosum	SRR31102097	Download from NCBI : SRS22998992	-	169731754	21.2G	149894308	35.27
R. oreotrephes SRR31102098	Rhododendron oreotrephes	SRR31102098	Download from NCBI : SRS22998991	-	147763086	17.5G	124872188	29.16
R. decorum SRR23495916	Rhododendron decorum	SRR23495916	Download from NCBI : SRS16784804	-	140646248	21.1G	138152628	35.16
R. rubiginosum SRR31102095	Rhododendron rubiginosum	SRR31102095	Download from NCBI : SRS22998994	-	116931078	16.5G	107172260	27.52
R. campanulatum SRR13908678	Rhododendron campanulatum	SRR13908678	Download from NCBI : SRS8413682	-	91187904	13.8G	81176982	22.95
R. sanguineum var. haemaleum SRR14160676	Rhododendron sanguineum var. haemaleum	SRR14160676	Download from NCBI : SRS8652662	-	73773270	11.1G	72527234	18.44
R. emarginatum SRR31102103	Rhododendron emarginatum	SRR31102103	Download from NCBI : SRS22998986	-	73443582	11G	72445300	18.36
R. farrerae SRR31102091	Rhododendron farrerae	SRR31102091	Download from NCBI : SRS22998998	-	70335922	10.6G	69212038	17.58
R. sanguineum SRR31102087	Rhododendron sanguineum	SRR31102087	Download from NCBI : SRS22999002	-	63724934	9.6G	62670582	15.93
R. primuliflorum SRR31102104	Rhododendron primuliflorum	SRR31102104	Download from NCBI : SRS22998985	-	61750856	9.3G	60585342	15.44
R. lepidotum SRR31102102	Rhododendron lepidotum	SRR31102102	Download from NCBI : SRS22998987	-	58945838	8.8G	57912432	14.74
R. sanguineum var. sanguineum SRR14160675	Rhododendron sanguineum var. sanguineum	SRR14160675	Download from NCBI : SRS8652663	-	56408922	8.5G	55247424	14.1
R. spiciferum SRR31102101	Rhododendron spiciferum	SRR31102101	Download from NCBI : SRS22998988	-	53048974	8G	52027284	13.26
R. sanguineum var. didymoides SRR14160682	Rhododendron sanguineum var. didymoides	SRR14160682	Download from NCBI : SRS8652656	-	52504392	7.9G	51285270	13.13
R. chamberlainii SRR31102106	Rhododendron chamberlainii	SRR31102106	Download from NCBI : SRS22998983	-	52585392	7.9G	51697442	13.15
R. moulmainense SRR31102088	Rhododendron moulmainense	SRR31102088	Download from NCBI : SRS22999001	-	52103542	7.8G	51088268	13.03
R. redowskianum SRR31102105	Rhododendron redowskianum	SRR31102105	Download from NCBI : SRS22998984	-	52228356	7.8G	51188776	13.06
R. stamineum SRR31102089	Rhododendron stamineum	SRR31102089	Download from NCBI : SRS22999000	-	50262036	7.5G	49340640	12.57
R. leptothrium SRR31102090	Rhododendron leptothrium	SRR31102090	Download from NCBI : SRS22998999	-	49818758	7.5G	48833704	12.45
