# Supplementary material for: A dataset of 352 nuclear genes for accurate species identification and geographical origin traceability of Rhododendron dauricum L
Source: Data Brief. 2026 Jun 4;67:112911. doi: 10.1016/j.dib.2026.112911 (PMC13272538; doi:10.1016/j.dib.2026.112911)
Supplement: Supplementary file 6 [file mmc6.xlsx]

## Sheet: sheet1
Table S2 : Gene recovery and sequence completeness statistics for the 352 nuclear target genes.
Table note: The reference sequences for the 352 nuclear target genes were obtained from Rhododendron genomes available at the Tree of Life programme (https://treeoflife.kew.org/).
*Acquirement Rate (%) = (Number of Successfully Captured Genes / Total Number of Genes) × 100.
@Average Length (bp) denotes the mean assembled sequence length across all successfully captured genes for each sample.
&Complete Sequence Ratio (%) = (Number of genes recovered as complete sequences / Total Number of Genes) × 100, where a gene is considered "complete" when the assembled sequence covers the entire target region.
#≥70% Ref Length Ratio (%) = (Number of captured genes whose assembled sequence length is ≥70% of the corresponding reference gene length / Total Number of Genes) × 100, where the reference gene length refers to the length of each target gene in the Rhododendron reference from the Tree of Life programme.
Sample ID	Total Number of Genes	The Number of Successfully Captured Genes	*Acquirement Rate (%)	@Average Length(bp)	Total Length(bp)	Total Number of genes(≥500bp)	&Complete Sequence Ratio(%)	#≥70% Ref Length Ratio (%)
R. mucronatum var. ripense DRR298903	352	351	99.72	713.7	250497	229	65.24	99.43
R. simsii SRR10415573	352	352	100	713.3	251085	230	65.34	99.43
R. griersonianum SRR12539132	352	351	99.72	716.8	251598	231	65.81	100
R. molle SRR12675272	352	352	100	709	249567	227	64.49	99.43
R. ovatum SRR12917132	352	352	100	709.5	249753	229	65.06	99.43
R. campanulatum SRR13908678	352	350	99.43	699.3	244743	224	64	97.71
R. sanguineum var. sanguineum SRR14160675	352	318	90.34	707.1	224859	206	64.78	94.65
R. sanguineum var. haemaleum SRR14160676	352	350	99.43	704.3	246507	223	63.71	98.29
R. sanguineum var. didymoides SRR14160682	352	325	92.33	703.4	228609	213	65.54	95.08
R. ferrugineum SRR15601595	352	352	100	711.4	250401	231	65.62	99.72
R. huadingense SRR19256810	352	352	100	712.7	250884	230	65.34	99.72
R. decorum SRR23495916	352	351	99.72	711.4	249696	227	64.67	99.15
R. vialii SRR24501948	352	352	100	711.1	250314	230	65.34	99.72
R. sanguineum SRR31102087	352	342	97.16	708.1	242157	221	64.62	96.78
R. moulmainense SRR31102088	352	349	99.15	700.3	244389	221	63.32	97.71
R. stamineum SRR31102089	352	341	96.88	707.9	241386	221	64.81	97.07
R. leptothrium SRR31102090	352	345	98.01	711.7	245535	228	66.09	99.13
R. farrerae SRR31102091	352	352	100	709.1	249609	228	64.77	99.43
R. rubiginosum SRR31102095	352	352	100	707.6	249078	228	64.77	98.3
R. racemosum SRR31102097	352	352	100	708.1	249258	230	65.34	99.43
R. oreotrephes SRR31102098	352	352	100	701.1	246795	228	64.77	97.16
R. heliolepis SRR31102099	352	352	100	706.8	248781	226	64.2	99.43
R. delavayi SRR31102100	352	351	99.72	712.2	249972	231	65.81	99.43
R. spiciferum SRR31102101	352	319	90.62	686.9	219111	198	62.07	92.79
R. lepidotum SRR31102102	352	333	94.6	715.1	238140	220	66.07	97
R. emarginatum SRR31102103	352	321	91.19	715.3	229605	216	67.29	96.26
R. primuliflorum SRR31102104	352	344	97.73	708	243540	224	65.12	98.55
R. redowskianum SRR31102105	352	336	95.45	711.4	239043	218	64.88	97.62
R. chamberlainii SRR31102106	352	338	96.02	701.1	236970	218	64.5	95.86
R. dauricum XK SRR37381074	352	352	100	710.8	250206	229	65.06	99.72
R. dauricum XK SRR37381073	352	352	100	710.1	249963	229	65.06	99.72
R. dauricum JX SRR37381068	352	352	100	710.9	250254	228	64.77	99.72
R. dauricum JX SRR37381067	352	352	100	710.9	250230	230	65.34	99.72
R. dauricum YH SRR37381066	352	352	100	708.9	249522	229	65.06	99.72
R. dauricum YH SRR37381065	352	352	100	710.2	249999	230	65.34	99.43
R. dauricum MO SRR37381064	352	352	100	710.2	249996	229	65.06	99.43
R. dauricum MO SRR37381063	352	352	100	710.6	250143	230	65.34	99.43
R. dauricum XA SRR37381062	352	352	100	710.8	250194	229	65.06	99.72
R. dauricum XA SRR37381061	352	352	100	710.9	250233	230	65.34	99.43
R. dauricum MX SRR37381072	352	352	100	709.8	249837	229	65.06	99.43
R. dauricum MX SRR37381071	352	352	100	710	249915	229	65.06	99.72
R. dauricum TH SRR37381070	352	352	100	711.4	250407	229	65.06	99.72
R. dauricum TH SRR37381069	352	352	100	710.6	250125	229	65.06	99.72
