# Supplementary material for: A dataset of 352 nuclear genes for accurate species identification and geographical origin traceability of Rhododendron dauricum L
Source: Data Brief. 2026 Jun 4;67:112911. doi: 10.1016/j.dib.2026.112911 (PMC13272538; doi:10.1016/j.dib.2026.112911)
Supplement: Supplementary file 7 [file mmc7.xlsx]

## Sheet: Sheet1
Table S3: Summary statistics for the 352 nuclear target genes.
Table note:*Top 17 were selected as the core marker set for population discrimination.
@Gene names follow the documentation from the Kew Tree of Life Explorer (https://treeoflife.kew.org).
#Average coverage breadth per gene (%) was calculated as (assembled sequence length / reference sequence length) × 100% for each gene, capped at 100% for genes where the assembled sequence exceeded the reference, and then averaged across all genes per sample.
Gene ID	@Gene Name	Calculated by DnaSP v6.12.03			Calculated by MEGA v12
		No. of Sites	No. of NetSites	Nucleotide Diversity Pi (π) (Nei 1987)	No. of Constant Sites	No. of Variable Sites	No. of Parsimony- informative Sites	No. of Singleton Sites	#Average Coverage Breadth(%)
*5921	smc4	1596	1120	0.0340640325897801	1235	361	220	141	99.51
*5326	PRPF4	1380	870	0.0489364952075456	916	464	205	259	99.59
*6406	ATG18B	1043	426	0.0340336593202627	827	216	137	79	100
*5273	EIF2D_0	1821	1302	0.0201453424580635	1465	356	130	226	98.96
*5596	vps15_4	2577	2083	0.0117796920596997	2271	306	121	185	99.12
*5933	CSP41A	972	680	0.0350905478470458	751	221	120	101	99.47
*5614	ibtk	1725	1527	0.015732322078555	1508	217	115	102	99.86
*6652	ALG9_0	1083	818	0.0298394106036114	879	204	112	92	99.59
*5296	IMDH2	829	624	0.0516866854076157	651	178	111	67	99.55
*4848	ARC6_2	2049	1586	0.0147644324159765	1704	345	110	235	99.42
*5899	COG2_0	1791	1444	0.0165376722099005	1503	288	110	178	96.23
*5599	CRK45	1941	921	0.014876217891141	1706	235	108	127	98.98
*6494	ccs1	1263	534	0.0221566895201596	1007	256	108	148	100
*6544	CEBPZ	2235	1562	0.0154868605572831	1939	296	107	189	99.88
*4942	WAV2	903	464	0.0235732424485432	701	202	105	97	99.29
*5554	CWC27_3	1473	575	0.0212836438923396	1249	224	102	122	100
*4757	NFU4	703	300	0.0248246585455888	528	175	101	74	96.4
5816	NA	1707	522	0.0162018473967151	1458	249	96	153	97.76
5339	APUM24	1635	1527	0.0174670620597427	1416	219	95	124	97.15
6036	NUG1	1314	1020	0.018546023060387	1079	235	94	141	98.27
6098	COG6_2	2052	1630	0.0120070113935145	1778	274	94	180	100
6175	NA	1575	1281	0.0143834888129861	1360	215	94	121	100
5770	TIG_1	1308	597	0.0234524412390487	1104	204	91	113	100
6487	SDH1-1	1638	1568	0.0142177718263385	1427	211	91	120	100
5333	ELP1	1338	1302	0.0176778888599701	1091	247	90	157	99.99
6717	OBGL	1407	292	0.018972841391819	1191	216	89	127	97.64
5949	TIM21	531	340	0.0614878509543353	419	112	87	25	98.89
6378	CYP37	1020	684	0.0216383983213849	810	210	84	126	100
5716	TGH	1269	1191	0.0161119804960236	1043	226	83	143	99.91
6176	OVA3	1530	1198	0.0145425099418189	1321	209	83	126	100
5960	FIO1	1155	862	0.0222498863031966	962	193	82	111	100
6318	UGP3	1716	1481	0.0134677491114845	1498	218	82	136	98.97
5018	csd	1188	853	0.0164464160756317	1034	154	81	73	97.94
5822	At4g26980	786	637	0.0248065492488843	633	153	80	73	99.93
6016	At3g08650_3	1392	12	0.0860095976375046	1212	180	80	100	98.36
5702	QPT	855	687	0.023966690362547	716	139	77	62	99.73
5943	VCL1_1	1737	1051	0.0133427743234572	1525	212	75	137	97.65
4992	SCC3	1773	1580	0.0128818144861713	1588	185	74	111	100
5116	DAP3	1005	631	0.0194867943698681	833	172	74	98	94.52
5859	WDR61	795	570	0.0237745526607216	631	164	74	90	99.23
6500	wdr70	1398	1329	0.0164163098175382	1166	232	74	158	99.66
5421	At5g03900_1	1350	618	0.00985926093173779	1206	144	73	71	99.17
5264	CYP65	1461	1214	0.0107932372596562	1304	157	72	85	96.7
5489	Htatsf1	1248	595	0.0145565202825316	1091	157	71	86	95.85
6779	YHR162W	692	575	0.0251625018055756	564	128	69	59	99.63
5865	Nom1_1	1389	378	0.018222620658944	1225	164	68	96	97.7
6636	ML4	618	498	0.0382148750038916	478	140	68	72	98.6
5469	lipB	461	287	0.0487534775679983	325	136	67	69	98.42
5335	WDR5B_7	1329	597	0.0158711608986238	1164	165	66	99	99.18
6366	NA	1536	1066	0.0115229825950189	1359	177	66	111	99.45
6713	At4g06676	918	444	0.0250241936288448	759	159	65	94	94.83
6947	EMB2421	1125	1079	0.0158620682576973	957	168	65	103	99.93
5620	mrm1	1005	999	0.0165580214360702	871	134	64	70	100
5404	DPB2	1176	1072	0.012178870456082	1047	129	62	67	100
5922	emb2738	1461	342	0.013285798475517	1283	178	62	116	96.85
5366	ARGJ	1278	540	0.0127435297977934	1118	160	61	99	99.62
6460	COQ6	894	474	0.0154314497852914	753	141	61	80	96.39
7174	DEAD1	936	868	0.0147281718388781	769	167	61	106	95.07
5644	SNUPN	933	441	0.0148861316398099	800	133	60	73	98.65
5913	GTF2H2	1197	344	0.0132986942748976	1009	188	60	128	99.44
6051	EMB2768	924	911	0.0173661888108063	798	126	60	66	100
5454	truB	1146	612	0.0110289593873725	1016	130	59	71	96
6383	PTAC10	960	362	0.0185966973195548	834	126	58	68	98.76
6572	GC1	915	771	0.017612916540505	792	123	58	65	99.67
5426	ELP2	979	585	0.0167097329888028	851	128	57	71	94.48
7021	NA	861	370	0.0170991589596241	726	135	57	78	93.17
5343	trmB	729	704	0.020811310782241	606	123	56	67	100
5551	PUR7	888	485	0.0235503647635031	771	117	56	61	96.07
6295	SQD1	1203	1203	0.0123482360912043	1066	137	56	81	100
6450	AS	1260	984	0.0114748489677588	1117	143	56	87	100
7128	DLAT	945	729	0.017554653213568	792	153	56	97	100
4796	NNRD	924	231	0.0199143787183654	785	139	55	84	97.76
5257	SDO1	1041	930	0.0152848026176114	908	133	55	78	99.75
5634	DMAP1_0	1167	1063	0.0130588015906006	1029	138	55	83	100
5950	memo1	660	517	0.0185562417130948	558	102	55	47	100
5138	PPAN_1	849	695	0.015389150473641	696	153	54	99	99.95
5477	MRPL46	543	501	0.0262420894644819	423	120	54	66	98.37
5940	PIGC	540	519	0.0268383914035212	445	95	54	41	100
4793	NA	1236	1216	0.00900507081657633	1095	141	53	88	98.71
5502	GCP1	1074	1032	0.0124911091303604	946	128	51	77	99.99
5893	At3g15110	750	6	0.0156794425087108	617	133	51	82	100
6387	TGD1	891	822	0.0141237908729452	751	140	51	89	99.79
5699	ATG5	744	3	0.0302694721299372	632	112	50	62	100
5721	cysG	726	269	0.0220759987737955	599	127	50	77	98.08
6026	ECHID	744	677	0.0153337553632975	626	118	50	68	93.83
6064	At5g51170	513	303	0.0274040693105855	404	109	50	59	99.31
5163	VPS45	1134	960	0.0124607788851975	1008	126	49	77	94.83
5639	PPH_1	882	246	0.0176511898009346	765	117	49	68	97.16
6320	der	1173	477	0.0102105490433705	1043	130	49	81	98.61
6412	PAP6	576	147	0.0160010848193098	484	92	48	44	94.62
4471	D2HGDH	763	99	0.0196427173171359	639	124	47	77	97.46
5220	ATPeAF1	582	582	0.0220779912700316	470	112	47	65	100
6405	med8_5	1276	733	0.00996677740863788	1151	125	47	78	94.48
5131	ABCI15	918	908	0.0141732648391802	800	118	46	72	99.78
5271	PDF1B_0	588	161	0.011617589401787	504	84	46	38	98.03
6128	spen_1	771	84	0.0172177398091019	663	108	46	62	98.31
6139	OTC	921	747	0.0153823118238921	797	124	46	78	96.79
6488	PP2C	750	344	0.0140777511653661	646	104	46	58	98.34
6961	rbgA_3	825	681	0.0138403071504188	720	105	46	59	93.33
7141	PSA3_1	681	463	0.0184665226781857	578	103	46	57	99.29
5090	ISPF	498	422	0.0226535880795504	404	94	45	49	99.63
5434	NBP35	684	548	0.0138548714342298	583	101	45	56	100
6029	PPME1_1	861	594	0.0137663083399518	760	101	45	56	99.52
6038	VTE1	1083	428	0.0124300100392254	962	121	45	76	99.3
6420	At1g06240	561	504	0.022401079294767	469	92	45	47	99.14
6667	RH57_0	912	158	0.0071421562443052	807	105	45	60	98.98
6914	At5g06260	711	249	0.0204254882479978	606	105	45	60	98.11
4724	HISN2_0	639	629	0.0273721053474816	529	110	44	66	100
5926	NLP2_0	777	179	0.0183621324325495	671	106	44	62	94.26
7313	ParM-9	912	723	0.0130312624999398	786	126	44	82	98.4
4806	ZEU1_0	495	245	0.0228542985138306	400	95	43	52	98.07
6679	CCB4	495	485	0.0220410215884191	397	98	43	55	100
7324	CHL_0	687	9	0.0152577826996432	579	108	43	65	97.46
4954	CTNNBL1	1044	818	0.0124293647634752	930	114	42	72	99.98
6459	LPA1_3	753	603	0.0167159771463833	633	120	42	78	99.17
6791	NTAQ1	435	193	0.0145513802580919	352	83	42	41	89.99
5422	GEP4	657	576	0.017124630860096	565	92	41	51	99.29
5910	chlM	720	694	0.0170718318957582	625	95	41	54	99.98
6226	ENF2	870	85	0.0145658263305322	746	124	41	83	98.01
6265	TFCB_1	666	234	0.0162942139686326	576	90	41	49	93.37
6533	OAT	1122	584	0.00976008434593972	981	141	41	100	92.7
6732	REV7	561	343	0.0132696647714615	460	101	41	60	100
6859	DIN4	957	759	0.00852815311864857	876	81	41	40	100
6882	At4g18257_1	735	408	0.0135170347208651	626	109	41	68	99.37
6958	lpxA_2	726	630	0.0174708643147181	626	100	41	59	95.61
5034	PPH	741	738	0.0152082639320303	634	107	40	67	99.97
5821	dph5	666	129	0.015632645702954	573	93	40	53	90.9
5981	OGG1	477	404	0.0247223227306119	366	111	40	71	91.04
6274	ycf37	579	159	0.00995981250478838	495	84	40	44	98.08
6540	MOC1	576	69	0.00680501388287031	487	89	40	49	98.56
6848	gpmA_8	573	479	0.0199821055770951	473	100	40	60	98.86
5162	CRSH	1074	1061	0.0110922463741939	941	133	39	94	98.69
5168	EXOSC7	846	656	0.0183720254976636	732	114	39	75	99.75
5594	CDSP32	651	4	0	546	105	39	66	97.52
5123	SKIP31	759	456	0.0135683200248684	672	87	38	49	98.02
5866	tatD	690	355	0.0163929312307956	610	80	38	42	97.4
5944	RAD1	786	617	0.0152472130535528	683	103	38	65	100
6641	CCB1_0	570	459	0.0188031852307319	491	79	38	41	99.39
7602	At5g04520	585	3	0.169918699186992	498	87	38	49	96.81
5304	OTU2	609	609	0.0193172867689268	529	80	37	43	100
5318	HIS3	570	550	0.017979094076655	473	97	37	60	96.96
5430	rsp1	477	308	0.0175712991327609	406	71	37	34	98.83
5857	RPL3_5	645	584	0.0209575387976153	554	91	37	54	100
6216	LPA3	946	308	0.00849261480490717	833	113	37	76	100
6373	PRDA1	798	301	0.0176966405815977	704	94	37	57	98.22
6458	HCAR	1233	294	0.00219223902185459	1128	105	37	68	98.41
6631	At1g74530	789	344	0.0119498313116485	667	122	37	85	99.5
6689	IMPL1	858	607	0.0126815064556914	742	116	37	79	100
6909	COX11	561	381	0.0153556386846993	467	94	37	57	99.54
7135	K07052	599	142	0.011838472696645	519	80	37	43	100
7572	At1g74640	741	398	0.0159187342052889	636	105	37	68	97.45
4802	CPFTSY	891	480	0.0135035991140642	787	104	36	68	100
5406	UVH6_0	1188	1080	0.00949509864238547	1100	88	36	52	99.1
5464	NRPB3_1	747	410	0.0116144018583043	669	78	36	42	100
5841	DWA2_3	807	187	0.0211061168653508	713	94	36	58	95.87
5977	RRP8	558	441	0.017065814882616	456	102	36	66	97.85
6376	nubpl	639	120	0.01375046142488	568	71	36	35	96.33
6639	ALKBH1	591	556	0.0183799804010612	500	91	36	55	97.07
6968	CCDA1	768	746	0.0150808000736301	688	80	36	44	100
5733	IPK	672	117	0.0198672989370664	586	86	35	51	100
5840	ycf39	798	489	0.00701365817644888	715	83	35	48	96.17
6150	yciO	627	359	0.0127985637475823	539	88	35	53	95.58
4527	PUR2_8	897	897	0.0117914890412363	782	115	34	81	95.54
4932	CNX2	657	647	0.0150811052288354	579	78	34	44	100
5177	NA	603	314	0.0157578066036072	499	104	34	70	98.94
5664	At1g18480_4	963	852	0.0115885011968832	860	103	34	69	99.81
5974	yfjN	583	577	0.0129320520276145	515	68	34	34	99.27
7029	PRL1	867	586	0.0122307975883269	775	92	34	58	100
7363	hisC_23	492	318	0.0121145881270133	427	65	34	31	96.17
4893	era	789	191	0.00889414575034934	713	76	33	43	95.57
5032	RNP1	873	518	0.0153777412913626	780	93	33	60	100
6034	Prim1_1	420	366	0.0265659701420281	356	64	33	31	97.33
6282	IMP3	462	349	0.0147259966255004	394	68	33	35	97.8
6404	BUD23	627	3	0	546	81	33	48	97.83
5038	AAAS	651	240	0.0117248062015504	581	70	32	38	99.05
5449	cys12	519	519	0.0191872604110021	441	78	32	46	100
5918	atpI	693	405	0.0149624707764243	598	95	32	63	96.62
5980	LOC_Os12g04260	548	416	0.0157594343640855	451	97	32	65	91.3
6238	At2g40570	369	166	0.0307846771702193	300	69	32	37	81.91
6303	RBL11_0	642	480	0.0108019564414913	568	74	32	42	98.96
6565	NA	435	314	0.0222083500857016	370	65	32	33	88.88
6979	KTI12	816	816	0.0118219768527566	730	86	32	54	100
4890	RANGRF	594	380	0.012796526199219	505	89	31	58	99.02
5815	PDX2	684	465	0.0209576203574703	589	95	31	64	98.57
5942	RPL4	396	378	0.0223093302361595	324	72	31	41	99.94
5945	nsa2_0	743	680	0.0162464985994398	661	82	31	51	100
6507	dph2_1	690	321	0.00946519478545922	594	96	31	65	100
6660	At5g02240	468	428	0.0170744455139152	396	72	31	41	95.81
5536	At3g60370	372	326	0.0176881424562977	306	66	30	36	99.11
6072	At5g19370	660	423	0.0140194623123866	581	79	30	49	100
6432	RPH1	399	339	0.0229193412976084	353	46	30	16	95.23
6447	FAM210B	420	339	0.0219099233299686	354	66	30	36	96.45
6913	HCF136	969	139	0.00777583912936097	882	87	30	57	98.03
6954	mc126	612	288	0.0117086563307494	528	84	30	54	95.59
5280	PIGA_0	624	8	0.0119047619047619	562	62	29	33	98.31
5299	At3g04970_2	879	147	0.0103509842475196	796	83	29	54	92.15
5531	At1g52590	429	188	0.0128993995107124	374	55	29	26	99.47
5849	Gid4_1	540	530	0.0146325664974195	474	66	29	37	100
6004	PANC	357	230	0.0204920795416245	285	72	29	43	84.57
6270	FH	330	138	0.031813361611877	272	58	29	29	94.05
6299	PAP11	432	266	0.0196645459803355	343	89	29	60	99.53
6483	At2g37660_5	630	522	0.0146318101112046	558	72	29	43	93.21
6797	SWC2	708	622	0.0135934879447928	620	88	29	59	91.39
6978	PPH_4	798	521	0.0102924555431461	694	104	29	75	93.27
6227	ENH1	561	525	0.0121183357063756	501	60	28	32	98.43
6258	HST	714	642	0.0106222594812032	646	68	28	40	100
6389	qtrt1_2	756	317	0.0149169784559705	687	69	28	41	98.49
6398	At4g16510	372	219	0.0152047900126751	311	61	28	33	100
6538	PPD6	588	308	0.00733441935532529	503	85	28	57	100
6570	Yrdc_1	558	459	0.0144773898719379	474	84	28	56	93.06
6685	FTSJ1	708	145	0.0156031618742124	647	61	28	33	96.43
7241	NA	576	550	0.014736736132085	495	81	28	53	99.78
7577	znf511	495	124	0.0164237487943415	403	92	28	64	98.13
4691	TL17	549	261	0.0144757276801011	486	63	27	36	98.45
5348	SLD5	477	360	0.0220092915214866	410	67	27	40	98.92
6119	wdhd1_0	648	618	0.0126260182706333	560	88	27	61	99.39
6130	PHYH	519	335	0.0174079767276574	456	63	27	36	99.26
6363	mnmE	594	396	0.0171929706813428	520	74	27	47	95.51
6457	NA	681	557	0.0154004902867163	589	92	27	65	99.65
7194	NA	444	350	0.0115076728365765	388	56	27	29	96.5
5328	At5g47090	438	425	0.0153423229757019	375	63	26	37	88.44
5354	TFB4	471	341	0.013415691585234	406	65	26	39	94.58
5460	MND1	411	324	0.0157690598070002	363	48	26	22	99.04
5990	Med21	414	253	0.0215093299016454	350	64	26	38	99.6
6048	TAF13	306	243	0.0342343081361169	254	52	26	26	97.61
6506	FKBP	363	69	0.0171311780007432	318	45	26	19	93.57
6552	ABCI11	678	162	0.0128378655510439	596	82	26	56	95.76
5427	SIP6	408	156	0.0105348580958337	350	58	25	33	96.1
5791	CMS	636	15	0.0429678848283499	565	71	25	46	96.6
6448	NA	843	441	0.0110013736022279	751	92	25	67	98.55
6454	PITHD1	522	279	0.0128286039763909	465	57	25	32	96.35
6528	yaeR	378	291	0.0173298051095386	326	52	25	27	86.82
6563	TPST	543	389	0.0095141302769688	479	64	25	39	98.72
6733	At4g37020	366	141	0.0121605258605778	306	60	25	35	95.37
6924	TIC56	212	0	0	166	46	25	21	90.88
7013	2	498	393	0.0109473933368838	433	65	25	40	88.06
7279	RPS1_13	881	162	0.00758787580493007	797	84	25	59	98.52
7333	RSZ21A	393	293	0.0174517417197496	317	76	25	51	99.78
7361	SAYSD1	528	380	0.0119717899399662	468	60	25	35	100
5842	EMB9	354	216	0.0164817595373151	293	61	24	37	98.46
6114	HSCB	453	300	0.01296788482835	390	63	24	39	93.25
6601	rsmI	354	312	0.0159794985376381	299	55	24	31	99.72
6860	At4g27120	594	324	0.0124482178745745	532	62	24	38	98.68
6864	PRMT6.1	486	159	0.0202850276481202	421	65	24	41	98.62
6875	MTG10.5	411	387	0.0168259119043327	341	70	24	46	100
7628	rpsF_0	510	225	0.0138845822566753	452	58	24	34	100
4951	DIM1A_0	579	465	0.0104829343224308	515	64	23	41	99.52
5968	FdC1	426	237	0.0155985827489378	366	60	23	37	98.93
6041	GCP4_2	648	391	0.00832688990661988	577	71	23	48	99.59
6492	HCF164	516	506	0.0121881825622978	449	67	23	44	100
6620	GRXS16	639	441	0.0110876716152973	555	84	23	61	99.25
6933	DNMT2	372	297	0.0189741002749133	321	51	23	28	98.29
7024	MIA40_1	297	159	0.0106534744592729	245	52	23	29	98.68
5188	RBMX2	594	461	0.00869001640124862	525	69	22	47	99.31
5357	trappc4	351	201	0.0130118637581324	308	43	22	21	98.9
5670	APC7_2	831	831	0.00796655723132786	764	67	22	45	100
5958	PSB28	360	348	0.0211896084478086	322	38	22	16	99.88
6462	NLP1	759	457	0.00959844525057492	657	102	22	80	100
6780	COA3	345	6	0.155555555555556	303	42	22	20	91.53
6782	MJH22.6	429	351	0.00770461235577515	385	44	22	22	92.86
6962	cobB_7	444	360	0.0133044173741848	394	50	22	28	98.5
5206	rplM	555	169	0.00870255448116612	505	50	21	29	97.93
5260	fcf2_2	288	270	0.0212973717038758	234	54	21	33	99.7
5355	PYRD_4	300	300	0.0197489848652639	255	45	21	24	100
5858	PRP38_0	633	623	0.00906022194610795	557	76	21	55	98.55
6738	MRPS33	306	213	0.0171107948504032	255	51	21	30	99.93
6865	At1g22800_11	633	164	0.0115131134700051	566	67	21	46	97.81
7028	At4g24930	483	366	0.0126929663719599	422	61	21	40	97.93
5428	NDUFAF6	549	533	0.0127235445498384	481	68	20	48	99.61
5744	LTD	357	258	0.0217117287451944	315	42	20	22	97.36
6110	rpl23	345	222	0.0222258844210064	295	50	20	30	99.17
6221	truA1_1	390	380	0.0108166758359313	340	50	20	30	96.56
6746	CYN	318	9	0.0915954415954416	267	51	20	31	79.5
7371	10_1	237	216	0.0249604787714544	199	38	20	18	98.7
4989	FKBP42	681	570	0.00898791694683864	624	57	19	38	99.61
5104	ratA_2	396	249	0.0162110234959773	355	41	19	22	94.32
5772	PDF1A	387	0	0	345	42	19	23	92.92
5843	RBR1_0	366	200	0.011389811738649	303	63	19	44	99.43
5919	CNX3	342	336	0.0158070980330117	282	60	19	41	83.33
6401	PUMP3_0	231	213	0.0228482003129891	192	39	19	20	100
6498	PSAG	285	285	0.0231039904170098	242	43	19	24	100
6854	UKL5	384	120	0.0106681432262828	324	60	19	41	99.02
6946	At3g03100	444	0	0	397	47	19	28	96.39
7111	SOULa	597	382	0.0136514828125095	520	77	19	58	97.9
7367	cdhA1_1	312	174	0.0162468127144326	268	44	19	25	90.41
5200	RPL3B_1	597	484	0.0100912114493046	515	82	18	64	99.25
5936	RRP4	378	375	0.0103093392395718	336	42	18	24	96.91
6050	PCID2_2	765	653	0.00644101082150871	697	68	18	50	99.64
6298	NAA20	522	0	0	473	49	18	31	97.53
6527	DPO4	399	0	0	355	44	18	26	94.78
6825	rbfA	372	2	0.254878048780488	336	36	18	18	90.35
5398	TOP6B	612	1	0	571	41	17	24	100
6393	MAT2B	315	192	0.0128045404208195	271	44	17	27	91.8
6407	NA	351	71	0.0124467736652473	310	41	17	24	85.25
6439	ABCI10	432	156	0.00983189936678309	384	48	17	31	98.74
6496	sap-49	642	272	0.00431270069003211	587	55	17	38	97.99
6977	efp_1	396	0	0	353	43	17	26	93.22
7067	PUB49	357	264	0.0158520420148327	316	41	17	24	88.97
7336	SNAT2	380	249	0.0134381894593473	319	61	17	44	95.58
5853	HOP2	351	341	0.0128303377713291	299	52	16	36	99.43
6284	ALG8	504	447	0.00844314626115782	446	58	16	42	89.7
6526	SKA1_0	393	300	0.0146689895470383	340	53	16	37	100
4744	DET1	255	135	0.0172757475083057	222	33	15	18	83.16
5642	DCTD_1	345	297	0.0140982474315808	304	41	15	26	99.3
5660	hus1	297	297	0.0141132580156971	266	31	15	16	99.33
6003	RPL28	228	228	0.0179389916232021	195	33	15	18	90.48
6148	PPD2	372	165	0.0128729151984966	319	53	15	38	96.74
6785	yqgF_2	186	3	0	140	46	15	31	58.2
6969	leuC_10	303	125	0.0164274099883856	267	36	15	21	96.88
7136	MRRF_5	408	130	0.00704011435718753	373	35	15	20	100
5463	VPS20.2	468	396	0.0107990473844132	425	43	14	29	95.74
5941	PFD5	423	192	0.00887419871794872	378	45	14	31	98.97
6000	yqxC	267	264	0.0161105831837539	226	41	14	27	100
6164	PTRHD1	351	0	0	305	46	14	32	100
6198	Zmat2	435	163	0.00514304737446413	394	41	14	27	96.12
6379	NIP1_3	291	210	0.0216001716001716	256	35	14	21	99.22
6384	pde194	336	1	0	293	43	14	29	96.97
6550	NA	375	108	0.0105769230769231	340	35	14	21	97.44
6649	PFD1	309	198	0.0119746747653724	268	41	14	27	100
7325	evl_0	135	132	0.0263488543976349	107	28	14	14	95.69
5656	hmces	201	87	0.0242410845859122	170	31	13	18	86.98
6068	CCDC12	249	243	0.0145468465881903	218	31	13	18	91.06
7273	SLMH_0	393	327	0.0113075259192959	362	31	13	18	92.73
5562	BUD20	354	0	0	320	34	12	22	97.44
5894	RLF_2	345	231	0.00731568173428639	317	28	12	16	99.23
6883	ureG	423	2	0.249169435215947	375	48	12	36	90.95
7296	Eapp_1	252	252	0.0174216027874565	218	34	12	22	88.7
7583	NA	228	228	0.0194908001711596	199	29	12	17	0
6532	EDA3	210	105	0.0113308913308913	187	23	11	12	94.1
6955	sll1509	336	336	0.0127599403915193	301	35	11	24	100
4889	HCS1	429	429	0.00741940985843426	395	34	10	24	84.62
5064	Tceb1_5	216	206	0.010875719869077	193	23	10	13	93.51
5347	MEE67	219	219	0.0139868626647856	194	25	10	15	100
5870	UNC50	318	96	0.0163690476190476	288	30	10	20	91.19
5703	NA	290	0	0	261	29	9	20	100
6705	MZM1	294	0	0	249	45	9	36	95.72
7331	truA_14	171	30	0.0247863247863248	149	22	9	13	89.2
6449	UBI-1	222	216	0.0144026648599819	200	22	8	14	88.04
6531	At5g50100_1	351	129	0.00785097551972198	321	30	8	22	100
6893	NA	324	12	0.0119047619047619	270	54	8	46	100
5513	MXI10.2	231	156	0.0155736357659435	214	17	7	10	97.14
6886	At5g47890_0	192	192	0.00908119658119659	174	18	7	11	100
6992	arcD_0	393	3	0.0309717382888115	369	24	7	17	93.51
5578	BOLA2	201	183	0.0110300118928247	179	22	6	16	93.53
6559	U553	369	354	0.00570289868673787	340	29	6	23	100
6792	rsmG	111	4	0.202702702702703	98	13	6	7	84.3
6430	ATG12A	273	192	0.00917174796747968	250	23	5	18	96.46
6557	RPT1	258	144	0.00654923215898827	228	30	5	25	85.39
6995	At1g30130	180	90	0.00479674796747968	167	13	5	8	76.86
5528	CSTF77	228	120	0.00346991509782208	214	14	4	10	94.1
6056	NA	8	3	0.145441122185308	6	2	1	1	90.96
6514	PPOX2	96	60	0.00583333333333334	84	12	1	11	98.59
